# Supplementary material for: Short- and Branched-Chain Fatty Acids as Fecal Markers for Microbiota Activity in Vegans and Omnivores
Source: Nutrients. 2021 May 26;13(6):1808. doi: 10.3390/nu13061808 (PMC8230270; doi:10.3390/nu13061808)
Supplement: Supplementary file 1 [file nutrients-13-01808-s001.zip]

Archive with 1 entries (1 files):
- nutrients-1230781-supplementary.pdf
